# Supplementary material for: Acupuncture for Behavioral and Psychological Symptoms of Dementia: A Systematic Review and Meta-Analysis
Source: J Clin Med. 2021 Jul 13;10(14):3087. doi: 10.3390/jcm10143087 (PMC8303524; doi:10.3390/jcm10143087)
Supplement: Supplementary file 1 [file jcm-10-03087-s001.zip]

Archive with 5 entries (4 files):
- jcm-1270699-supplementary/
- jcm-1270699-supplementary/Revised_Supplement 1.pdf
- jcm-1270699-supplementary/Supplement 2.pdf
- jcm-1270699-supplementary/Supplement 3_revised.pdf
- jcm-1270699-supplementary/Supplement 4.pdf
